# Supplementary material for: Changes in Socioeconomic Status as Predictors of Cardiovascular Disease Incidence and Mortality: A 10-Year Follow-Up of a Polish-Population-Based HAPIEE Cohort
Source: Int J Environ Res Public Health. 2022 Nov 21;19(22):15411. doi: 10.3390/ijerph192215411 (PMC9693797; doi:10.3390/ijerph192215411)
Supplement: Supplementary file 1 [file ijerph-19-15411-s001.zip]

Archive with 1 entries (1 files):
- ijerph-2008537-supplementary.pdf
